# Supplementary material for: Cytochemical localization and synthesis mechanism of the glucomannan in pseudobulbs of Bletilla striata Reichb. f
Source: Hortic Res. 2024 Apr 22;11(5):uhae092. doi: 10.1093/hr/uhae092 (PMC11116825; doi:10.1093/hr/uhae092)
Supplement: Web_Material_uhae092 [file web_material_uhae092.zip]

Archive with 1 entries (1 files):
- Supplementary figures.docx
